# Supplementary material for: Cell Therapy for Anal Sphincter Incontinence: Where Do We Stand?
Source: Cells. 2021 Aug 13;10(8):2086. doi: 10.3390/cells10082086 (PMC8394955; doi:10.3390/cells10082086)
Supplement: Supplementary file 1 [file cells-10-02086-s001.zip]

Archive with 1 entries (1 files):
- cells-1300408-supplementary.pdf
